# Supplementary material for: Co-expressed genes enhance precision of receptor status identification in breast cancer patients
Source: Breast Cancer Res Treat. 2018 Aug 16;172(2):313–26. doi: 10.1007/s10549-018-4920-x (PMC6208909; doi:10.1007/s10549-018-4920-x)
Supplement: Supplementary file 2 — Sankey diagrams with interactive capability are available for detailed reference to numbers of patients in flows. Supplementary material 2 (XLS 225 KB) [file 10549_2018_4920_MOESM2_ESM.xls]

## Sheet: Tabelle1
GSM-ID	GSE-ID
GSM124996	GSE5460
GSM125003	GSE5460
GSM125005	GSE5460
GSM125007	GSE5460
GSM125022	GSE5460
GSM125023	GSE5460
GSM125039	GSE5460
GSM125042	GSE5460
GSM125043	GSE5460
GSM125050	GSE5460
GSM125060	GSE5460
GSM125066	GSE5460
GSM125072	GSE5460
GSM125075	GSE5460
GSM125077	GSE5460
GSM125078	GSE5460
GSM125088	GSE5460
GSM125090	GSE5460
GSM125102	GSE5460
GSM125103	GSE5460
GSM125106	GSE5460
GSM125110	GSE5460
GSM125111	GSE5460
GSM125113	GSE5460
GSM125116	GSE5460
GSM125117	GSE5460
GSM125118	GSE5460
GSM125121	GSE5460
GSM125122	GSE5460
GSM151259	GSE6532
GSM151260	GSE6532
GSM151261	GSE6532
GSM151262	GSE6532
GSM151263	GSE6532
GSM151264	GSE6532
GSM151265	GSE6532
GSM151266	GSE6532
GSM151267	GSE6532
GSM151268	GSE6532
GSM151269	GSE6532
GSM151270	GSE6532
GSM151271	GSE6532
GSM151272	GSE6532
GSM151273	GSE6532
GSM151274	GSE6532
GSM151275	GSE6532
GSM151276	GSE6532
GSM151277	GSE6532
GSM151278	GSE6532
GSM151279	GSE6532
GSM151280	GSE6532
GSM151281	GSE6532
GSM151282	GSE6532
GSM151283	GSE6532
GSM151284	GSE6532
GSM151285	GSE6532
GSM151286	GSE6532
GSM151287	GSE6532
GSM151288	GSE6532
GSM151289	GSE6532
GSM151290	GSE6532
GSM151291	GSE6532
GSM151292	GSE6532
GSM151293	GSE6532
GSM151294	GSE6532
GSM151295	GSE6532
GSM151296	GSE6532
GSM151297	GSE6532
GSM151298	GSE6532
GSM151299	GSE6532
GSM151300	GSE6532
GSM151301	GSE6532
GSM151302	GSE6532
GSM151303	GSE6532
GSM151304	GSE6532
GSM151305	GSE6532
GSM151306	GSE6532
GSM151307	GSE6532
GSM151308	GSE6532
GSM151309	GSE6532
GSM151310	GSE6532
GSM151311	GSE6532
GSM151312	GSE6532
GSM151313	GSE6532
GSM151314	GSE6532
GSM151315	GSE6532
GSM151316	GSE6532
GSM151317	GSE6532
GSM151318	GSE6532
GSM151319	GSE6532
GSM151320	GSE6532
GSM151321	GSE6532
GSM151322	GSE6532
GSM151323	GSE6532
GSM151324	GSE6532
GSM151325	GSE6532
GSM151326	GSE6532
GSM151327	GSE6532
GSM151328	GSE6532
GSM151329	GSE6532
GSM151330	GSE6532
GSM151331	GSE6532
GSM151332	GSE6532
GSM151333	GSE6532
GSM151334	GSE6532
GSM151335	GSE6532
GSM151336	GSE6532
GSM151337	GSE6532
GSM151338	GSE6532
GSM151339	GSE6532
GSM151340	GSE6532
GSM151341	GSE6532
GSM151342	GSE6532
GSM151343	GSE6532
GSM151344	GSE6532
GSM151345	GSE6532
GSM320590	GSE12777
GSM320591	GSE12777
GSM320592	GSE12777
GSM320593	GSE12777
GSM320594	GSE12777
GSM320595	GSE12777
GSM320596	GSE12777
GSM320597	GSE12777
GSM320598	GSE12777
GSM320599	GSE12777
GSM320600	GSE12777
GSM320601	GSE12777
GSM320602	GSE12777
GSM320603	GSE12777
GSM320604	GSE12777
GSM320605	GSE12777
GSM320606	GSE12777
GSM320607	GSE12777
GSM320608	GSE12777
GSM320609	GSE12777
GSM320610	GSE12777
GSM320611	GSE12777
GSM320612	GSE12777
GSM320613	GSE12777
GSM320614	GSE12777
GSM320615	GSE12777
GSM320616	GSE12777
GSM320617	GSE12777
GSM320618	GSE12777
GSM320619	GSE12777
GSM320620	GSE12777
GSM320621	GSE12777
GSM320622	GSE12777
GSM320623	GSE12777
GSM320624	GSE12777
GSM320625	GSE12777
GSM320626	GSE12777
GSM320627	GSE12777
GSM320628	GSE12777
GSM320629	GSE12777
GSM320630	GSE12777
GSM320631	GSE12777
GSM320632	GSE12777
GSM320633	GSE12777
GSM320634	GSE12777
GSM320635	GSE12777
GSM320636	GSE12777
GSM320637	GSE12777
GSM320638	GSE12777
GSM320639	GSE12777
GSM320640	GSE12777
GSM411235	GSE16391
GSM411236	GSE16391
GSM411237	GSE16391
GSM411238	GSE16391
GSM411239	GSE16391
GSM411240	GSE16391
GSM411241	GSE16391
GSM411242	GSE16391
GSM411243	GSE16391
GSM411244	GSE16391
GSM411245	GSE16391
GSM411246	GSE16391
GSM411247	GSE16391
GSM411248	GSE16391
GSM411249	GSE16391
GSM411250	GSE16391
GSM411251	GSE16391
GSM411252	GSE16391
GSM411253	GSE16391
GSM411254	GSE16391
GSM411255	GSE16391
GSM411256	GSE16391
GSM411257	GSE16391
GSM411258	GSE16391
GSM411259	GSE16391
GSM411260	GSE16391
GSM411261	GSE16391
GSM411262	GSE16391
GSM411263	GSE16391
GSM411264	GSE16391
GSM411265	GSE16391
GSM411266	GSE16391
GSM411267	GSE16391
GSM411268	GSE16391
GSM411269	GSE16391
GSM411270	GSE16391
GSM411271	GSE16391
GSM411272	GSE16391
GSM411273	GSE16391
GSM411274	GSE16391
GSM411275	GSE16391
GSM411276	GSE16391
GSM411277	GSE16391
GSM411278	GSE16391
GSM411279	GSE16391
GSM411280	GSE16391
GSM411281	GSE16391
GSM411282	GSE16391
GSM411283	GSE16391
GSM411284	GSE16391
GSM411285	GSE16391
GSM411286	GSE16391
GSM411287	GSE16391
GSM411288	GSE16391
GSM411289	GSE16391
GSM411290	GSE16446
GSM411291	GSE16446
GSM411292	GSE16446
GSM411293	GSE16446
GSM411294	GSE16446
GSM411295	GSE16446
GSM411296	GSE16446
GSM411297	GSE16446
GSM411298	GSE16446
GSM411299	GSE16446
GSM411300	GSE16446
GSM411301	GSE16446
GSM411302	GSE16446
GSM411303	GSE16446
GSM411304	GSE16446
GSM411305	GSE16446
GSM411306	GSE16446
GSM411307	GSE16446
GSM411308	GSE16446
GSM411309	GSE16446
GSM411310	GSE16446
GSM411311	GSE16446
GSM411312	GSE16446
GSM411313	GSE16446
GSM411314	GSE16446
GSM411315	GSE16446
GSM411316	GSE16446
GSM411317	GSE16446
GSM411318	GSE16446
GSM411319	GSE16446
GSM411320	GSE16446
GSM411321	GSE16446
GSM411322	GSE16446
GSM411323	GSE16446
GSM411324	GSE16446
GSM411325	GSE16446
GSM411326	GSE16446
GSM411327	GSE16446
GSM411328	GSE16446
GSM411329	GSE16446
GSM411330	GSE16446
GSM411331	GSE16446
GSM411332	GSE16446
GSM411333	GSE16446
GSM411334	GSE16446
GSM411335	GSE16446
GSM411336	GSE16446
GSM411337	GSE16446
GSM411338	GSE16446
GSM411339	GSE16446
GSM411340	GSE16446
GSM411341	GSE16446
GSM411342	GSE16446
GSM411343	GSE16446
GSM411344	GSE16446
GSM411345	GSE16446
GSM411346	GSE16446
GSM411347	GSE16446
GSM411348	GSE16446
GSM411349	GSE16446
GSM411350	GSE16446
GSM411351	GSE16446
GSM411352	GSE16446
GSM411353	GSE16446
GSM411354	GSE16446
GSM411355	GSE16446
GSM411356	GSE16446
GSM411357	GSE16446
GSM411358	GSE16446
GSM411359	GSE16446
GSM411360	GSE16446
GSM411361	GSE16446
GSM411362	GSE16446
GSM411363	GSE16446
GSM411364	GSE16446
GSM411365	GSE16446
GSM411366	GSE16446
GSM411367	GSE16446
GSM411368	GSE16446
GSM411369	GSE16446
GSM411370	GSE16446
GSM411371	GSE16446
GSM411372	GSE16446
GSM411373	GSE16446
GSM411374	GSE16446
GSM411375	GSE16446
GSM411376	GSE16446
GSM411377	GSE16446
GSM411378	GSE16446
GSM411379	GSE16446
GSM411380	GSE16446
GSM411381	GSE16446
GSM411382	GSE16446
GSM411383	GSE16446
GSM411384	GSE16446
GSM411385	GSE16446
GSM411386	GSE16446
GSM411387	GSE16446
GSM411388	GSE16446
GSM411389	GSE16446
GSM411390	GSE16446
GSM411391	GSE16446
GSM411392	GSE16446
GSM411393	GSE16446
GSM411394	GSE16446
GSM411395	GSE16446
GSM411396	GSE16446
GSM411397	GSE16446
GSM411398	GSE16446
GSM411399	GSE16446
GSM411400	GSE16446
GSM411401	GSE16446
GSM411402	GSE16446
GSM411403	GSE16446
GSM411404	GSE16446
GSM411405	GSE16446
GSM411406	GSE16446
GSM411407	GSE16446
GSM411408	GSE16446
GSM411409	GSE16446
GSM465184	GSE18728
GSM465186	GSE18728
GSM465190	GSE18728
GSM465191	GSE18728
GSM465194	GSE18728
GSM465198	GSE18728
GSM465201	GSE18728
GSM465203	GSE18728
GSM465206	GSE18728
GSM465209	GSE18728
GSM465210	GSE18728
GSM465215	GSE18728
GSM465216	GSE18728
GSM465221	GSE18728
GSM465223	GSE18728
GSM465228	GSE18728
GSM465230	GSE18728
GSM465233	GSE18728
GSM465235	GSE18728
GSM465237	GSE18728
GSM465240	GSE18728
GSM467523	GSE18864
GSM467524	GSE18864
GSM467525	GSE18864
GSM467526	GSE18864
GSM467527	GSE18864
GSM467528	GSE18864
GSM467529	GSE18864
GSM467530	GSE18864
GSM467531	GSE18864
GSM467532	GSE18864
GSM467533	GSE18864
GSM467534	GSE18864
GSM467535	GSE18864
GSM467536	GSE18864
GSM467537	GSE18864
GSM467538	GSE18864
GSM467539	GSE18864
GSM467540	GSE18864
GSM467541	GSE18864
GSM467542	GSE18864
GSM467543	GSE18864
GSM467544	GSE18864
GSM467545	GSE18864
GSM467546	GSE18864
GSM467547	GSE18864
GSM467549	GSE18864
GSM467550	GSE18864
GSM467551	GSE18864
GSM467552	GSE18864
GSM467553	GSE18864
GSM467554	GSE18864
GSM467556	GSE18864
GSM467557	GSE18864
GSM467558	GSE18864
GSM467560	GSE18864
GSM467561	GSE18864
GSM467563	GSE18864
GSM467564	GSE18864
GSM467565	GSE18864
GSM467566	GSE18864
GSM467567	GSE18864
GSM467569	GSE18864
GSM467570	GSE18864
GSM467571	GSE18864
GSM467572	GSE18864
GSM467573	GSE18864
GSM467574	GSE18864
GSM467576	GSE18864
GSM467578	GSE18864
GSM467579	GSE18864
GSM467580	GSE18864
GSM467581	GSE18864
GSM467582	GSE18864
GSM467584	GSE18864
GSM467585	GSE18864
GSM467586	GSE18864
GSM467587	GSE18864
GSM467588	GSE18864
GSM467589	GSE18864
GSM467590	GSE18864
GSM467591	GSE18864
GSM467593	GSE18864
GSM467594	GSE18864
GSM467595	GSE18864
GSM467596	GSE18864
GSM467597	GSE18864
GSM467598	GSE18864
GSM467599	GSE18864
GSM467600	GSE18864
GSM467601	GSE18864
GSM467602	GSE18864
GSM467603	GSE18864
GSM467604	GSE18864
GSM467605	GSE18864
GSM467606	GSE18864
GSM491175	GSE19615
GSM491176	GSE19615
GSM491177	GSE19615
GSM491178	GSE19615
GSM491179	GSE19615
GSM491180	GSE19615
GSM491181	GSE19615
GSM491182	GSE19615
GSM491183	GSE19615
GSM491184	GSE19615
GSM491185	GSE19615
GSM491186	GSE19615
GSM491187	GSE19615
GSM491188	GSE19615
GSM491189	GSE19615
GSM491190	GSE19615
GSM491191	GSE19615
GSM491192	GSE19615
GSM491193	GSE19615
GSM491194	GSE19615
GSM491195	GSE19615
GSM491196	GSE19615
GSM491197	GSE19615
GSM491198	GSE19615
GSM491199	GSE19615
GSM491200	GSE19615
GSM491201	GSE19615
GSM491202	GSE19615
GSM491203	GSE19615
GSM491204	GSE19615
GSM491205	GSE19615
GSM491206	GSE19615
GSM491207	GSE19615
GSM491208	GSE19615
GSM491209	GSE19615
GSM491210	GSE19615
GSM491211	GSE19615
GSM491212	GSE19615
GSM491213	GSE19615
GSM491214	GSE19615
GSM491215	GSE19615
GSM491216	GSE19615
GSM491217	GSE19615
GSM491218	GSE19615
GSM491219	GSE19615
GSM491220	GSE19615
GSM491221	GSE19615
GSM491222	GSE19615
GSM491223	GSE19615
GSM491224	GSE19615
GSM491225	GSE19615
GSM491226	GSE19615
GSM491227	GSE19615
GSM491228	GSE19615
GSM491229	GSE19615
GSM491230	GSE19615
GSM491231	GSE19615
GSM491232	GSE19615
GSM491233	GSE19615
GSM491234	GSE19615
GSM491235	GSE19615
GSM491236	GSE19615
GSM491237	GSE19615
GSM491238	GSE19615
GSM491239	GSE19615
GSM491240	GSE19615
GSM491241	GSE19615
GSM491242	GSE19615
GSM491243	GSE19615
GSM491244	GSE19615
GSM491245	GSE19615
GSM491246	GSE19615
GSM491247	GSE19615
GSM491248	GSE19615
GSM491249	GSE19615
GSM491250	GSE19615
GSM491251	GSE19615
GSM491252	GSE19615
GSM491253	GSE19615
GSM491254	GSE19615
GSM491255	GSE19615
GSM491256	GSE19615
GSM491257	GSE19615
GSM491258	GSE19615
GSM491259	GSE19615
GSM491260	GSE19615
GSM491261	GSE19615
GSM491262	GSE19615
GSM491263	GSE19615
GSM491264	GSE19615
GSM491265	GSE19615
GSM491266	GSE19615
GSM491267	GSE19615
GSM491268	GSE19615
GSM491269	GSE19615
GSM491270	GSE19615
GSM491271	GSE19615
GSM491272	GSE19615
GSM491273	GSE19615
GSM491274	GSE19615
GSM491275	GSE19615
GSM491276	GSE19615
GSM491277	GSE19615
GSM491278	GSE19615
GSM491279	GSE19615
GSM491280	GSE19615
GSM491281	GSE19615
GSM491282	GSE19615
GSM491283	GSE19615
GSM491284	GSE19615
GSM491285	GSE19615
GSM491286	GSE19615
GSM491287	GSE19615
GSM491288	GSE19615
GSM491289	GSE19615
GSM519722	GSE20711
GSM519723	GSE20711
GSM519724	GSE20711
GSM519725	GSE20711
GSM519726	GSE20711
GSM519727	GSE20711
GSM519728	GSE20711
GSM519729	GSE20711
GSM519730	GSE20711
GSM519731	GSE20711
GSM519732	GSE20711
GSM519733	GSE20711
GSM519734	GSE20711
GSM519735	GSE20711
GSM519736	GSE20711
GSM519737	GSE20711
GSM519738	GSE20711
GSM519739	GSE20711
GSM519740	GSE20711
GSM519741	GSE20711
GSM519742	GSE20711
GSM519743	GSE20711
GSM519744	GSE20711
GSM519745	GSE20711
GSM519746	GSE20711
GSM519747	GSE20711
GSM519748	GSE20711
GSM519749	GSE20711
GSM519750	GSE20711
GSM519751	GSE20711
GSM519752	GSE20711
GSM519753	GSE20711
GSM519754	GSE20711
GSM519755	GSE20711
GSM519756	GSE20711
GSM519757	GSE20711
GSM519758	GSE20711
GSM519759	GSE20711
GSM519760	GSE20711
GSM519761	GSE20711
GSM519762	GSE20711
GSM519763	GSE20711
GSM519764	GSE20711
GSM519765	GSE20711
GSM519767	GSE20711
GSM519768	GSE20711
GSM519769	GSE20711
GSM519770	GSE20711
GSM519771	GSE20711
GSM519772	GSE20711
GSM519773	GSE20711
GSM519774	GSE20711
GSM519775	GSE20711
GSM519776	GSE20711
GSM519777	GSE20711
GSM519778	GSE20711
GSM519779	GSE20711
GSM519780	GSE20711
GSM519781	GSE20711
GSM519782	GSE20711
GSM519783	GSE20711
GSM519784	GSE20711
GSM519785	GSE20711
GSM519786	GSE20711
GSM519787	GSE20711
GSM519788	GSE20711
GSM519789	GSE20711
GSM519790	GSE20711
GSM519791	GSE20711
GSM519792	GSE20711
GSM519793	GSE20711
GSM519794	GSE20711
GSM519795	GSE20711
GSM519796	GSE20711
GSM519797	GSE20711
GSM519798	GSE20711
GSM519799	GSE20711
GSM519800	GSE20711
GSM519801	GSE20711
GSM519802	GSE20711
GSM519803	GSE20711
GSM519804	GSE20711
GSM519805	GSE20711
GSM519806	GSE20711
GSM519807	GSE20711
GSM519808	GSE20711
GSM519809	GSE20711
GSM519810	GSE20711
GSM547768	GSE22035
GSM547769	GSE22035
GSM547770	GSE22035
GSM547771	GSE22035
GSM547772	GSE22035
GSM547773	GSE22035
GSM547774	GSE22035
GSM547775	GSE22035
GSM547776	GSE22035
GSM547777	GSE22035
GSM547778	GSE22035
GSM547779	GSE22035
GSM547780	GSE22035
GSM547781	GSE22035
GSM547782	GSE22035
GSM547783	GSE22035
GSM547784	GSE22035
GSM547785	GSE22035
GSM547786	GSE22035
GSM547787	GSE22035
GSM547788	GSE22035
GSM547789	GSE22035
GSM547790	GSE22035
GSM547791	GSE22035
GSM547792	GSE22035
GSM547793	GSE22035
GSM547794	GSE22035
GSM547795	GSE22035
GSM547796	GSE22035
GSM547797	GSE22035
GSM547798	GSE22035
GSM547799	GSE22035
GSM547800	GSE22035
GSM547801	GSE22035
GSM547802	GSE22035
GSM547803	GSE22035
GSM547804	GSE22035
GSM547805	GSE22035
GSM547806	GSE22035
GSM547807	GSE22035
GSM547808	GSE22035
GSM547809	GSE22035
GSM547810	GSE22035
GSM570498	GSE23177
GSM570499	GSE23177
GSM570500	GSE23177
GSM570501	GSE23177
GSM570502	GSE23177
GSM570503	GSE23177
GSM570504	GSE23177
GSM570505	GSE23177
GSM570506	GSE23177
GSM570507	GSE23177
GSM570508	GSE23177
GSM570509	GSE23177
GSM570510	GSE23177
GSM570511	GSE23177
GSM570512	GSE23177
GSM570513	GSE23177
GSM570514	GSE23177
GSM570515	GSE23177
GSM570516	GSE23177
GSM570517	GSE23177
GSM570518	GSE23177
GSM570519	GSE23177
GSM570520	GSE23177
GSM570521	GSE23177
GSM570522	GSE23177
GSM570523	GSE23177
GSM570524	GSE23177
GSM570525	GSE23177
GSM570526	GSE23177
GSM570527	GSE23177
GSM570528	GSE23177
GSM570529	GSE23177
GSM570530	GSE23177
GSM570531	GSE23177
GSM570532	GSE23177
GSM570533	GSE23177
GSM570534	GSE23177
GSM570535	GSE23177
GSM570536	GSE23177
GSM570537	GSE23177
GSM570538	GSE23177
GSM570539	GSE23177
GSM570540	GSE23177
GSM570541	GSE23177
GSM570542	GSE23177
GSM570543	GSE23177
GSM570544	GSE23177
GSM570545	GSE23177
GSM570546	GSE23177
GSM570547	GSE23177
GSM570548	GSE23177
GSM570549	GSE23177
GSM570550	GSE23177
GSM570551	GSE23177
GSM570552	GSE23177
GSM570553	GSE23177
GSM570554	GSE23177
GSM570555	GSE23177
GSM570556	GSE23177
GSM570557	GSE23177
GSM570558	GSE23177
GSM570559	GSE23177
GSM570560	GSE23177
GSM570561	GSE23177
GSM570562	GSE23177
GSM570563	GSE23177
GSM570564	GSE23177
GSM570565	GSE23177
GSM570566	GSE23177
GSM570567	GSE23177
GSM570568	GSE23177
GSM570569	GSE23177
GSM570570	GSE23177
GSM570571	GSE23177
GSM570572	GSE23177
GSM570573	GSE23177
GSM570574	GSE23177
GSM570575	GSE23177
GSM570576	GSE23177
GSM570577	GSE23177
GSM570578	GSE23177
GSM570579	GSE23177
GSM570580	GSE23177
GSM570581	GSE23177
GSM570582	GSE23177
GSM570583	GSE23177
GSM570584	GSE23177
GSM570585	GSE23177
GSM570586	GSE23177
GSM570587	GSE23177
GSM570588	GSE23177
GSM570589	GSE23177
GSM570590	GSE23177
GSM570591	GSE23177
GSM570592	GSE23177
GSM570593	GSE23177
GSM570594	GSE23177
GSM570595	GSE23177
GSM570596	GSE23177
GSM570597	GSE23177
GSM570598	GSE23177
GSM570599	GSE23177
GSM570600	GSE23177
GSM570601	GSE23177
GSM570602	GSE23177
GSM570603	GSE23177
GSM570604	GSE23177
GSM570605	GSE23177
GSM570606	GSE23177
GSM570607	GSE23177
GSM570608	GSE23177
GSM570609	GSE23177
GSM570610	GSE23177
GSM570611	GSE23177
GSM570612	GSE23177
GSM570613	GSE23177
GSM655624	GSE26639
GSM655625	GSE26639
GSM655626	GSE26639
GSM655627	GSE26639
GSM655628	GSE26639
GSM655629	GSE26639
GSM655630	GSE26639
GSM655631	GSE26639
GSM655632	GSE26639
GSM655633	GSE26639
GSM655634	GSE26639
GSM655635	GSE26639
GSM655636	GSE26639
GSM655637	GSE26639
GSM655638	GSE26639
GSM655639	GSE26639
GSM655640	GSE26639
GSM655641	GSE26639
GSM655642	GSE26639
GSM655643	GSE26639
GSM655644	GSE26639
GSM655645	GSE26639
GSM655646	GSE26639
GSM655647	GSE26639
GSM655648	GSE26639
GSM655649	GSE26639
GSM655650	GSE26639
GSM655651	GSE26639
GSM655652	GSE26639
GSM655653	GSE26639
GSM655654	GSE26639
GSM655655	GSE26639
GSM655656	GSE26639
GSM655657	GSE26639
GSM655658	GSE26639
GSM655659	GSE26639
GSM655660	GSE26639
GSM655661	GSE26639
GSM655662	GSE26639
GSM655663	GSE26639
GSM655664	GSE26639
GSM655665	GSE26639
GSM655666	GSE26639
GSM655667	GSE26639
GSM655668	GSE26639
GSM655669	GSE26639
GSM655670	GSE26639
GSM655671	GSE26639
GSM655672	GSE26639
GSM655673	GSE26639
GSM655674	GSE26639
GSM655675	GSE26639
GSM655676	GSE26639
GSM655677	GSE26639
GSM655678	GSE26639
GSM655679	GSE26639
GSM655680	GSE26639
GSM655681	GSE26639
GSM655682	GSE26639
GSM655683	GSE26639
GSM655684	GSE26639
GSM655685	GSE26639
GSM655686	GSE26639
GSM655687	GSE26639
GSM655688	GSE26639
GSM655689	GSE26639
GSM655690	GSE26639
GSM655691	GSE26639
GSM655692	GSE26639
GSM655693	GSE26639
GSM655694	GSE26639
GSM655695	GSE26639
GSM655696	GSE26639
GSM655697	GSE26639
GSM655698	GSE26639
GSM655699	GSE26639
GSM655700	GSE26639
GSM655701	GSE26639
GSM655702	GSE26639
GSM655703	GSE26639
GSM655704	GSE26639
GSM655705	GSE26639
GSM655706	GSE26639
GSM655707	GSE26639
GSM655708	GSE26639
GSM655709	GSE26639
GSM655710	GSE26639
GSM655711	GSE26639
GSM655712	GSE26639
GSM655713	GSE26639
GSM655714	GSE26639
GSM655715	GSE26639
GSM655716	GSE26639
GSM655717	GSE26639
GSM655718	GSE26639
GSM655719	GSE26639
GSM655720	GSE26639
GSM655721	GSE26639
GSM655722	GSE26639
GSM655723	GSE26639
GSM655724	GSE26639
GSM655725	GSE26639
GSM655726	GSE26639
GSM655727	GSE26639
GSM655728	GSE26639
GSM655729	GSE26639
GSM655730	GSE26639
GSM655731	GSE26639
GSM655732	GSE26639
GSM655733	GSE26639
GSM655734	GSE26639
GSM655735	GSE26639
GSM655736	GSE26639
GSM655737	GSE26639
GSM655738	GSE26639
GSM655739	GSE26639
GSM655740	GSE26639
GSM655741	GSE26639
GSM655742	GSE26639
GSM655743	GSE26639
GSM655744	GSE26639
GSM655745	GSE26639
GSM655746	GSE26639
GSM655747	GSE26639
GSM655748	GSE26639
GSM655749	GSE26639
GSM655750	GSE26639
GSM655751	GSE26639
GSM655752	GSE26639
GSM655753	GSE26639
GSM655754	GSE26639
GSM655755	GSE26639
GSM655756	GSE26639
GSM655757	GSE26639
GSM655758	GSE26639
GSM655759	GSE26639
GSM655760	GSE26639
GSM655761	GSE26639
GSM655762	GSE26639
GSM655763	GSE26639
GSM655764	GSE26639
GSM655765	GSE26639
GSM655766	GSE26639
GSM655767	GSE26639
GSM655768	GSE26639
GSM655769	GSE26639
GSM655770	GSE26639
GSM655771	GSE26639
GSM655772	GSE26639
GSM655773	GSE26639
GSM655774	GSE26639
GSM655775	GSE26639
GSM655776	GSE26639
GSM655777	GSE26639
GSM655778	GSE26639
GSM655779	GSE26639
GSM655780	GSE26639
GSM655781	GSE26639
GSM655782	GSE26639
GSM655783	GSE26639
GSM655784	GSE26639
GSM655785	GSE26639
GSM655786	GSE26639
GSM655787	GSE26639
GSM655788	GSE26639
GSM655789	GSE26639
GSM655790	GSE26639
GSM655791	GSE26639
GSM655792	GSE26639
GSM655793	GSE26639
GSM655794	GSE26639
GSM655795	GSE26639
GSM655796	GSE26639
GSM655797	GSE26639
GSM655798	GSE26639
GSM655799	GSE26639
GSM655800	GSE26639
GSM655801	GSE26639
GSM655802	GSE26639
GSM655803	GSE26639
GSM655804	GSE26639
GSM655805	GSE26639
GSM655806	GSE26639
GSM655807	GSE26639
GSM655808	GSE26639
GSM655809	GSE26639
GSM655810	GSE26639
GSM655811	GSE26639
GSM655812	GSE26639
GSM655813	GSE26639
GSM655814	GSE26639
GSM655815	GSE26639
GSM655816	GSE26639
GSM655817	GSE26639
GSM655818	GSE26639
GSM655819	GSE26639
GSM655820	GSE26639
GSM655821	GSE26639
GSM655822	GSE26639
GSM655823	GSE26639
GSM655824	GSE26639
GSM655825	GSE26639
GSM655826	GSE26639
GSM655827	GSE26639
GSM655828	GSE26639
GSM655829	GSE26639
GSM655830	GSE26639
GSM655831	GSE26639
GSM655832	GSE26639
GSM655833	GSE26639
GSM655834	GSE26639
GSM655835	GSE26639
GSM655836	GSE26639
GSM655837	GSE26639
GSM655838	GSE26639
GSM655839	GSE26639
GSM655840	GSE26639
GSM655841	GSE26639
GSM655842	GSE26639
GSM655843	GSE26639
GSM655844	GSE26639
GSM655845	GSE26639
GSM655846	GSE26639
GSM655847	GSE26639
GSM655848	GSE26639
GSM655849	GSE26639
GSM728623	GSE29431
GSM728624	GSE29431
GSM728625	GSE29431
GSM728626	GSE29431
GSM728627	GSE29431
GSM728628	GSE29431
GSM728629	GSE29431
GSM728630	GSE29431
GSM728631	GSE29431
GSM728632	GSE29431
GSM728633	GSE29431
GSM728634	GSE29431
GSM728635	GSE29431
GSM728636	GSE29431
GSM728637	GSE29431
GSM728638	GSE29431
GSM728639	GSE29431
GSM728640	GSE29431
GSM728641	GSE29431
GSM728642	GSE29431
GSM728643	GSE29431
GSM728644	GSE29431
GSM728645	GSE29431
GSM728646	GSE29431
GSM728647	GSE29431
GSM728648	GSE29431
GSM728649	GSE29431
GSM728650	GSE29431
GSM728651	GSE29431
GSM728652	GSE29431
GSM728653	GSE29431
GSM728654	GSE29431
GSM728655	GSE29431
GSM728656	GSE29431
GSM728657	GSE29431
GSM728658	GSE29431
GSM728659	GSE29431
GSM728660	GSE29431
GSM728661	GSE29431
GSM728662	GSE29431
GSM728663	GSE29431
GSM728664	GSE29431
GSM728665	GSE29431
GSM728666	GSE29431
GSM728667	GSE29431
GSM728668	GSE29431
GSM728669	GSE29431
GSM728670	GSE29431
GSM728671	GSE29431
GSM728672	GSE29431
GSM728673	GSE29431
GSM728674	GSE29431
GSM728675	GSE29431
GSM728676	GSE29431
GSM781288	GSE31448
GSM781289	GSE31448
GSM781290	GSE31448
GSM781291	GSE31448
GSM781292	GSE31448
GSM781293	GSE31448
GSM781294	GSE31448
GSM781295	GSE31448
GSM781296	GSE31448
GSM781297	GSE31448
GSM781298	GSE31448
GSM781299	GSE31448
GSM781300	GSE31448
GSM781301	GSE31448
GSM781302	GSE31448
GSM781303	GSE31448
GSM781304	GSE31448
GSM781305	GSE31448
GSM781306	GSE31448
GSM781307	GSE31448
GSM781308	GSE31448
GSM781309	GSE31448
GSM781310	GSE31448
GSM781311	GSE31448
GSM781312	GSE31448
GSM781313	GSE31448
GSM781314	GSE31448
GSM781315	GSE31448
GSM781316	GSE31448
GSM781317	GSE31448
GSM781322	GSE31448
GSM781323	GSE31448
GSM781324	GSE31448
GSM781325	GSE31448
GSM781326	GSE31448
GSM781327	GSE31448
GSM781328	GSE31448
GSM781329	GSE31448
GSM781330	GSE31448
GSM781331	GSE31448
GSM781332	GSE31448
GSM781333	GSE31448
GSM781334	GSE31448
GSM781335	GSE31448
GSM781336	GSE31448
GSM781337	GSE31448
GSM781338	GSE31448
GSM781339	GSE31448
GSM781340	GSE31448
GSM781341	GSE31448
GSM781342	GSE31448
GSM781343	GSE31448
GSM781344	GSE31448
GSM781345	GSE31448
GSM781346	GSE31448
GSM781347	GSE31448
GSM781348	GSE31448
GSM781349	GSE31448
GSM781350	GSE31448
GSM781351	GSE31448
GSM781352	GSE31448
GSM781353	GSE31448
GSM781354	GSE31448
GSM781355	GSE31448
GSM781356	GSE31448
GSM781357	GSE31448
GSM781358	GSE31448
GSM781359	GSE31448
GSM781360	GSE31448
GSM781361	GSE31448
GSM781362	GSE31448
GSM781363	GSE31448
GSM781364	GSE31448
GSM781365	GSE31448
GSM781366	GSE31448
GSM781367	GSE31448
GSM781368	GSE31448
GSM781369	GSE31448
GSM781370	GSE31448
GSM781371	GSE31448
GSM781372	GSE31448
GSM781373	GSE31448
GSM781374	GSE31448
GSM781375	GSE31448
GSM781376	GSE31448
GSM781377	GSE31448
GSM781378	GSE31448
GSM781379	GSE31448
GSM781380	GSE31448
GSM781381	GSE31448
GSM781382	GSE31448
GSM781383	GSE31448
GSM781384	GSE31448
GSM781385	GSE31448
GSM781386	GSE31448
GSM781387	GSE31448
GSM781388	GSE31448
GSM781389	GSE31448
GSM781390	GSE31448
GSM781391	GSE31448
GSM781392	GSE31448
GSM781393	GSE31448
GSM781394	GSE31448
GSM781395	GSE31448
GSM781396	GSE31448
GSM781397	GSE31448
GSM781398	GSE31448
GSM781399	GSE31448
GSM781400	GSE31448
GSM781401	GSE31448
GSM781402	GSE31448
GSM781403	GSE31448
GSM781404	GSE31448
GSM781405	GSE31448
GSM781406	GSE31448
GSM781407	GSE31448
GSM781408	GSE31448
GSM781409	GSE31448
GSM781410	GSE31448
GSM781411	GSE31448
GSM781412	GSE31448
GSM781413	GSE31448
GSM781414	GSE31448
GSM781415	GSE31448
GSM781416	GSE31448
GSM781417	GSE31448
GSM781418	GSE31448
GSM781419	GSE31448
GSM781420	GSE31448
GSM781421	GSE31448
GSM781422	GSE31448
GSM781423	GSE31448
GSM781424	GSE31448
GSM781425	GSE31448
GSM781426	GSE31448
GSM781427	GSE31448
GSM781428	GSE31448
GSM781429	GSE31448
GSM781430	GSE31448
GSM781431	GSE31448
GSM781432	GSE31448
GSM781433	GSE31448
GSM781434	GSE31448
GSM781435	GSE31448
GSM781436	GSE31448
GSM781437	GSE31448
GSM781438	GSE31448
GSM781439	GSE31448
GSM781440	GSE31448
GSM781441	GSE31448
GSM781442	GSE31448
GSM781443	GSE31448
GSM781444	GSE31448
GSM781445	GSE31448
GSM781446	GSE31448
GSM781447	GSE31448
GSM781448	GSE31448
GSM781449	GSE31448
GSM781450	GSE31448
GSM781451	GSE31448
GSM781452	GSE31448
GSM781453	GSE31448
GSM781454	GSE31448
GSM781455	GSE31448
GSM781456	GSE31448
GSM781457	GSE31448
GSM781458	GSE31448
GSM781459	GSE31448
GSM781460	GSE31448
GSM781461	GSE31448
GSM781462	GSE31448
GSM781463	GSE31448
GSM781464	GSE31448
GSM781465	GSE31448
GSM781466	GSE31448
GSM781467	GSE31448
GSM781468	GSE31448
GSM781469	GSE31448
GSM781470	GSE31448
GSM781471	GSE31448
GSM781472	GSE31448
GSM781473	GSE31448
GSM781474	GSE31448
GSM781475	GSE31448
GSM781476	GSE31448
GSM781477	GSE31448
GSM781478	GSE31448
GSM781479	GSE31448
GSM781480	GSE31448
GSM781481	GSE31448
GSM781482	GSE31448
GSM781483	GSE31448
GSM781484	GSE31448
GSM781485	GSE31448
GSM781486	GSE31448
GSM781487	GSE31448
GSM781488	GSE31448
GSM781489	GSE31448
GSM781490	GSE31448
GSM781491	GSE31448
GSM781492	GSE31448
GSM781493	GSE31448
GSM781494	GSE31448
GSM781495	GSE31448
GSM781496	GSE31448
GSM781497	GSE31448
GSM781498	GSE31448
GSM781499	GSE31448
GSM781500	GSE31448
GSM781501	GSE31448
GSM781502	GSE31448
GSM781503	GSE31448
GSM781504	GSE31448
GSM781505	GSE31448
GSM781506	GSE31448
GSM781507	GSE31448
GSM781508	GSE31448
GSM781509	GSE31448
GSM781510	GSE31448
GSM781511	GSE31448
GSM781512	GSE31448
GSM781513	GSE31448
GSM781514	GSE31448
GSM781515	GSE31448
GSM781516	GSE31448
GSM781517	GSE31448
GSM781518	GSE31448
GSM781519	GSE31448
GSM781520	GSE31448
GSM781521	GSE31448
GSM781522	GSE31448
GSM781523	GSE31448
GSM781524	GSE31448
GSM781525	GSE31448
GSM781526	GSE31448
GSM781527	GSE31448
GSM781528	GSE31448
GSM781529	GSE31448
GSM781530	GSE31448
GSM781531	GSE31448
GSM781532	GSE31448
GSM781533	GSE31448
GSM781534	GSE31448
GSM781535	GSE31448
GSM781536	GSE31448
GSM781537	GSE31448
GSM781538	GSE31448
GSM781539	GSE31448
GSM781540	GSE31448
GSM781541	GSE31448
GSM781542	GSE31448
GSM781543	GSE31448
GSM781544	GSE31448
GSM781545	GSE31448
GSM781546	GSE31448
GSM781547	GSE31448
GSM781548	GSE31448
GSM781549	GSE31448
GSM781550	GSE31448
GSM781551	GSE31448
GSM781552	GSE31448
GSM781553	GSE31448
GSM781554	GSE31448
GSM781555	GSE31448
GSM781556	GSE31448
GSM781557	GSE31448
GSM781558	GSE31448
GSM781559	GSE31448
GSM781560	GSE31448
GSM781561	GSE31448
GSM781562	GSE31448
GSM781563	GSE31448
GSM781564	GSE31448
GSM781565	GSE31448
GSM781566	GSE31448
GSM781567	GSE31448
GSM781568	GSE31448
GSM781569	GSE31448
GSM781570	GSE31448
GSM781571	GSE31448
GSM781572	GSE31448
GSM781573	GSE31448
GSM781574	GSE31448
GSM781575	GSE31448
GSM781576	GSE31448
GSM781577	GSE31448
GSM781578	GSE31448
GSM781579	GSE31448
GSM781580	GSE31448
GSM781581	GSE31448
GSM781582	GSE31448
GSM781583	GSE31448
GSM781584	GSE31448
GSM781585	GSE31448
GSM781586	GSE31448
GSM781587	GSE31448
GSM781588	GSE31448
GSM781589	GSE31448
GSM781590	GSE31448
GSM781591	GSE31448
GSM781592	GSE31448
GSM781593	GSE31448
GSM781594	GSE31448
GSM781595	GSE31448
GSM781596	GSE31448
GSM781597	GSE31448
GSM781598	GSE31448
GSM781599	GSE31448
GSM781600	GSE31448
GSM781601	GSE31448
GSM781602	GSE31448
GSM781603	GSE31448
GSM781604	GSE31448
GSM781605	GSE31448
GSM781606	GSE31448
GSM781607	GSE31448
GSM781608	GSE31448
GSM781609	GSE31448
GSM781610	GSE31448
GSM781611	GSE31448
GSM781612	GSE31448
GSM781613	GSE31448
GSM781614	GSE31448
GSM781615	GSE31448
GSM781616	GSE31448
GSM781617	GSE31448
GSM781618	GSE31448
GSM781619	GSE31448
GSM781620	GSE31448
GSM781621	GSE31448
GSM781622	GSE31448
GSM781623	GSE31448
GSM781624	GSE31448
GSM781625	GSE31448
GSM781626	GSE31448
GSM781627	GSE31448
GSM781628	GSE31448
GSM781629	GSE31448
GSM781630	GSE31448
GSM781631	GSE31448
GSM781632	GSE31448
GSM781633	GSE31448
GSM781634	GSE31448
GSM781635	GSE31448
GSM781636	GSE31448
GSM781637	GSE31448
GSM781638	GSE31448
GSM781639	GSE31448
GSM781640	GSE31448
GSM781641	GSE31448
GSM781642	GSE31448
GSM781643	GSE31448
GSM781644	GSE31448
GSM840346	GSE27120
GSM840347	GSE27120
GSM840348	GSE27120
GSM840349	GSE27120
GSM840350	GSE27120
GSM840351	GSE27120
GSM840352	GSE27120
GSM840353	GSE27120
GSM840354	GSE27120
GSM840355	GSE27120
GSM840356	GSE27120
GSM840357	GSE27120
GSM840358	GSE27120
GSM840359	GSE27120
GSM840360	GSE27120
GSM840361	GSE27120
GSM840362	GSE27120
GSM840363	GSE27120
GSM840364	GSE27120
GSM840365	GSE27120
GSM840366	GSE27120
GSM840367	GSE27120
GSM840368	GSE27120
GSM840369	GSE27120
GSM840370	GSE27120
GSM840371	GSE27120
GSM840372	GSE27120
GSM840373	GSE27120
GSM900586	GSE36771
GSM900587	GSE36771
GSM900588	GSE36771
GSM900589	GSE36771
GSM900590	GSE36771
GSM900591	GSE36771
GSM900592	GSE36771
GSM900593	GSE36771
GSM900594	GSE36771
GSM900595	GSE36771
GSM900596	GSE36771
GSM900597	GSE36771
GSM900598	GSE36771
GSM900599	GSE36771
GSM900600	GSE36771
GSM900601	GSE36771
GSM900602	GSE36771
GSM900603	GSE36771
GSM900604	GSE36771
GSM900605	GSE36771
GSM900606	GSE36771
GSM900607	GSE36771
GSM900608	GSE36771
GSM900609	GSE36771
GSM900610	GSE36771
GSM900611	GSE36771
GSM900612	GSE36771
GSM900613	GSE36771
GSM900614	GSE36771
GSM900615	GSE36771
GSM900616	GSE36771
GSM900617	GSE36771
GSM900618	GSE36771
GSM900619	GSE36771
GSM900620	GSE36771
GSM900621	GSE36771
GSM900622	GSE36771
GSM900623	GSE36771
GSM900624	GSE36771
GSM900625	GSE36771
GSM900626	GSE36771
GSM900627	GSE36771
GSM900628	GSE36771
GSM900629	GSE36771
GSM900630	GSE36771
GSM900631	GSE36771
GSM900632	GSE36771
GSM900633	GSE36771
GSM900634	GSE36771
GSM900635	GSE36771
GSM900636	GSE36771
GSM900637	GSE36771
GSM900638	GSE36771
GSM900639	GSE36771
GSM900640	GSE36771
GSM900641	GSE36771
GSM900642	GSE36771
GSM900643	GSE36771
GSM900644	GSE36771
GSM900645	GSE36771
GSM900646	GSE36771
GSM900647	GSE36771
GSM900648	GSE36771
GSM900649	GSE36771
GSM900650	GSE36771
GSM900651	GSE36771
GSM900652	GSE36771
GSM900653	GSE36771
GSM900654	GSE36771
GSM900655	GSE36771
GSM900656	GSE36771
GSM900657	GSE36771
GSM900658	GSE36771
GSM900659	GSE36771
GSM900660	GSE36771
GSM900661	GSE36771
GSM900662	GSE36771
GSM900663	GSE36771
GSM900664	GSE36771
GSM900665	GSE36771
GSM900666	GSE36771
GSM900667	GSE36771
GSM900668	GSE36771
GSM900669	GSE36771
GSM900670	GSE36771
GSM900671	GSE36771
GSM900672	GSE36771
GSM900673	GSE36771
GSM900674	GSE36771
GSM900675	GSE36771
GSM900676	GSE36771
GSM900677	GSE36771
GSM900678	GSE36771
GSM900679	GSE36771
GSM900680	GSE36771
GSM900681	GSE36771
GSM900682	GSE36771
GSM900683	GSE36771
GSM900684	GSE36771
GSM900685	GSE36771
GSM900686	GSE36771
GSM900687	GSE36771
GSM900688	GSE36771
GSM900689	GSE36771
GSM900690	GSE36771
GSM900691	GSE36771
GSM900692	GSE36771
GSM1045208	GSE42568
GSM1045209	GSE42568
GSM1045210	GSE42568
GSM1045211	GSE42568
GSM1045212	GSE42568
GSM1045213	GSE42568
GSM1045214	GSE42568
GSM1045215	GSE42568
GSM1045216	GSE42568
GSM1045217	GSE42568
GSM1045218	GSE42568
GSM1045219	GSE42568
GSM1045220	GSE42568
GSM1045221	GSE42568
GSM1045222	GSE42568
GSM1045223	GSE42568
GSM1045224	GSE42568
GSM1045225	GSE42568
GSM1045226	GSE42568
GSM1045227	GSE42568
GSM1045228	GSE42568
GSM1045229	GSE42568
GSM1045230	GSE42568
GSM1045231	GSE42568
GSM1045232	GSE42568
GSM1045233	GSE42568
GSM1045234	GSE42568
GSM1045235	GSE42568
GSM1045236	GSE42568
GSM1045237	GSE42568
GSM1045238	GSE42568
GSM1045239	GSE42568
GSM1045240	GSE42568
GSM1045241	GSE42568
GSM1045242	GSE42568
GSM1045243	GSE42568
GSM1045244	GSE42568
GSM1045245	GSE42568
GSM1045246	GSE42568
GSM1045247	GSE42568
GSM1045248	GSE42568
GSM1045249	GSE42568
GSM1045250	GSE42568
GSM1045251	GSE42568
GSM1045252	GSE42568
GSM1045253	GSE42568
GSM1045254	GSE42568
GSM1045255	GSE42568
GSM1045256	GSE42568
GSM1045257	GSE42568
GSM1045258	GSE42568
GSM1045259	GSE42568
GSM1045260	GSE42568
GSM1045261	GSE42568
GSM1045262	GSE42568
GSM1045263	GSE42568
GSM1045264	GSE42568
GSM1045265	GSE42568
GSM1045266	GSE42568
GSM1045267	GSE42568
GSM1045268	GSE42568
GSM1045269	GSE42568
GSM1045270	GSE42568
GSM1045271	GSE42568
GSM1045272	GSE42568
GSM1045273	GSE42568
GSM1045274	GSE42568
GSM1045275	GSE42568
GSM1045276	GSE42568
GSM1045277	GSE42568
GSM1045278	GSE42568
GSM1045279	GSE42568
GSM1045280	GSE42568
GSM1045281	GSE42568
GSM1045282	GSE42568
GSM1045283	GSE42568
GSM1045284	GSE42568
GSM1045285	GSE42568
GSM1045286	GSE42568
GSM1045287	GSE42568
GSM1045288	GSE42568
GSM1045289	GSE42568
GSM1045290	GSE42568
GSM1045291	GSE42568
GSM1045292	GSE42568
GSM1045293	GSE42568
GSM1045294	GSE42568
GSM1045295	GSE42568
GSM1045296	GSE42568
GSM1045297	GSE42568
GSM1045298	GSE42568
GSM1045299	GSE42568
GSM1045300	GSE42568
GSM1045301	GSE42568
GSM1045302	GSE42568
GSM1045303	GSE42568
GSM1045304	GSE42568
GSM1045305	GSE42568
GSM1045306	GSE42568
GSM1045307	GSE42568
GSM1045308	GSE42568
GSM1045309	GSE42568
GSM1045310	GSE42568
GSM1045311	GSE42568
GSM1060909	GSE43358
GSM1060910	GSE43358
GSM1060911	GSE43358
GSM1060912	GSE43358
GSM1060913	GSE43358
GSM1060914	GSE43358
GSM1060915	GSE43358
GSM1060916	GSE43358
GSM1060917	GSE43358
GSM1060918	GSE43358
GSM1060919	GSE43358
GSM1060920	GSE43358
GSM1060921	GSE43358
GSM1060922	GSE43358
GSM1060923	GSE43358
GSM1060924	GSE43358
GSM1060925	GSE43358
GSM1060926	GSE43358
GSM1060927	GSE43358
GSM1060928	GSE43358
GSM1060929	GSE43358
GSM1060930	GSE43358
GSM1060931	GSE43358
GSM1060932	GSE43358
GSM1060933	GSE43358
GSM1060934	GSE43358
GSM1060936	GSE43358
GSM1060937	GSE43358
GSM1060938	GSE43358
GSM1060939	GSE43358
GSM1060940	GSE43358
GSM1060941	GSE43358
GSM1060942	GSE43358
GSM1060943	GSE43358
GSM1060944	GSE43358
GSM1060945	GSE43358
GSM1060946	GSE43358
GSM1060947	GSE43358
GSM1060948	GSE43358
GSM1060949	GSE43358
GSM1060950	GSE43358
GSM1060951	GSE43358
GSM1060952	GSE43358
GSM1060953	GSE43358
GSM1060954	GSE43358
GSM1060955	GSE43358
GSM1060956	GSE43358
GSM1060957	GSE43358
GSM1060958	GSE43358
GSM1060959	GSE43358
GSM1060960	GSE43358
GSM1060961	GSE43358
GSM1060962	GSE43358
GSM1060963	GSE43358
GSM1060964	GSE43358
GSM1060965	GSE43358
GSM1060966	GSE43358
GSM1061032	GSE43365
GSM1061033	GSE43365
GSM1061034	GSE43365
GSM1061035	GSE43365
GSM1061036	GSE43365
GSM1061037	GSE43365
GSM1061038	GSE43365
GSM1061039	GSE43365
GSM1061040	GSE43365
GSM1061041	GSE43365
GSM1061042	GSE43365
GSM1061043	GSE43365
GSM1061044	GSE43365
GSM1061045	GSE43365
GSM1061046	GSE43365
GSM1061047	GSE43365
GSM1061048	GSE43365
GSM1061049	GSE43365
GSM1061050	GSE43365
GSM1061051	GSE43365
GSM1061052	GSE43365
GSM1061053	GSE43365
GSM1061054	GSE43365
GSM1061055	GSE43365
GSM1061056	GSE43365
GSM1061057	GSE43365
GSM1061058	GSE43365
GSM1061059	GSE43365
GSM1061060	GSE43365
GSM1061061	GSE43365
GSM1061062	GSE43365
GSM1061063	GSE43365
GSM1061064	GSE43365
GSM1061065	GSE43365
GSM1061066	GSE43365
GSM1061067	GSE43365
GSM1061068	GSE43365
GSM1061069	GSE43365
GSM1061070	GSE43365
GSM1061071	GSE43365
GSM1061072	GSE43365
GSM1061073	GSE43365
GSM1061074	GSE43365
GSM1061075	GSE43365
GSM1061076	GSE43365
GSM1061077	GSE43365
GSM1061078	GSE43365
GSM1061079	GSE43365
GSM1061080	GSE43365
GSM1061081	GSE43365
GSM1061082	GSE43365
GSM1061083	GSE43365
GSM1061084	GSE43365
GSM1061085	GSE43365
GSM1061086	GSE43365
GSM1061087	GSE43365
GSM1061088	GSE43365
GSM1061089	GSE43365
GSM1061090	GSE43365
GSM1061091	GSE43365
GSM1061092	GSE43365
GSM1061093	GSE43365
GSM1061094	GSE43365
GSM1061095	GSE43365
GSM1061096	GSE43365
GSM1061097	GSE43365
GSM1061098	GSE43365
GSM1061099	GSE43365
GSM1061100	GSE43365
GSM1061101	GSE43365
GSM1061102	GSE43365
GSM1061103	GSE43365
GSM1061104	GSE43365
GSM1061105	GSE43365
GSM1061106	GSE43365
GSM1061107	GSE43365
GSM1061108	GSE43365
GSM1061109	GSE43365
GSM1061110	GSE43365
GSM1061111	GSE43365
GSM1061112	GSE43365
GSM1061113	GSE43365
GSM1061114	GSE43365
GSM1061115	GSE43365
GSM1061116	GSE43365
GSM1061117	GSE43365
GSM1061118	GSE43365
GSM1061119	GSE43365
GSM1061120	GSE43365
GSM1061121	GSE43365
GSM1061122	GSE43365
GSM1061123	GSE43365
GSM1061124	GSE43365
GSM1061125	GSE43365
GSM1061126	GSE43365
GSM1061127	GSE43365
GSM1061128	GSE43365
GSM1061129	GSE43365
GSM1061130	GSE43365
GSM1061131	GSE43365
GSM1061132	GSE43365
GSM1061133	GSE43365
GSM1061134	GSE43365
GSM1061135	GSE43365
GSM1061136	GSE43365
GSM1061137	GSE43365
GSM1061138	GSE43365
GSM1061139	GSE43365
GSM1061140	GSE43365
GSM1061141	GSE43365
GSM1061142	GSE43365
GSM1126557	GSE46222
GSM1126558	GSE46222
GSM1126559	GSE46222
GSM1126560	GSE46222
GSM1126561	GSE46222
GSM1126562	GSE46222
GSM1126563	GSE46222
GSM1126564	GSE46222
GSM1126565	GSE46222
GSM1126566	GSE46222
GSM1126567	GSE46222
GSM1126568	GSE46222
GSM1126569	GSE46222
GSM1126570	GSE46222
GSM1126571	GSE46222
GSM1126572	GSE46222
GSM1126573	GSE46222
GSM1126574	GSE46222
GSM1126575	GSE46222
GSM1126576	GSE46222
GSM1126577	GSE46222
GSM1126578	GSE46222
GSM1126579	GSE46222
GSM1126580	GSE46222
GSM1126581	GSE46222
GSM1126582	GSE46222
GSM1126583	GSE46222
GSM1126584	GSE46222
GSM1126585	GSE46222
GSM1126586	GSE46222
GSM1126587	GSE46222
GSM1126588	GSE46222
GSM1126589	GSE46222
GSM1126590	GSE46222
GSM1126591	GSE46222
GSM1126592	GSE46222
GSM1126593	GSE46222
GSM1126594	GSE46222
GSM1126595	GSE46222
GSM1126596	GSE46222
GSM1126597	GSE46222
GSM1126598	GSE46222
GSM1126599	GSE46222
GSM1126600	GSE46222
GSM1126601	GSE46222
GSM1126602	GSE46222
GSM1126603	GSE46222
GSM1126604	GSE46222
GSM1126605	GSE46222
GSM1148644	GSE47389
GSM1148645	GSE47389
GSM1148646	GSE47389
GSM1148647	GSE47389
GSM1148648	GSE47389
GSM1148649	GSE47389
GSM1148650	GSE47389
GSM1148651	GSE47389
GSM1148652	GSE47389
GSM1148653	GSE47389
GSM1148654	GSE47389
GSM1148655	GSE47389
GSM1148656	GSE47389
GSM1148657	GSE47389
GSM1148658	GSE47389
GSM1148659	GSE47389
GSM1148660	GSE47389
GSM1148661	GSE47389
GSM1148662	GSE47389
GSM1148663	GSE47389
GSM1148664	GSE47389
GSM1148665	GSE47389
GSM1148666	GSE47389
GSM1148667	GSE47389
GSM1148668	GSE47389
GSM1148669	GSE47389
GSM1148670	GSE47389
GSM1148671	GSE47389
GSM1148672	GSE47389
GSM1148673	GSE47389
GSM1148674	GSE47389
GSM1148675	GSE47389
GSM1148676	GSE47389
GSM1148677	GSE47389
GSM1148678	GSE47389
GSM1148679	GSE47389
GSM1148680	GSE47389
GSM1148681	GSE47389
GSM1148682	GSE47389
GSM1148683	GSE47389
GSM1148684	GSE47389
GSM1148685	GSE47389
GSM1148686	GSE47389
GSM1148687	GSE47389
GSM1148688	GSE47389
GSM1148689	GSE47389
GSM1148690	GSE47389
GSM1176873	GSE48390
GSM1176874	GSE48390
GSM1176875	GSE48390
GSM1176876	GSE48390
GSM1176877	GSE48390
GSM1176878	GSE48390
GSM1176879	GSE48390
GSM1176880	GSE48390
GSM1176881	GSE48390
GSM1176882	GSE48390
GSM1176883	GSE48390
GSM1176884	GSE48390
GSM1176885	GSE48390
GSM1176886	GSE48390
GSM1176887	GSE48390
GSM1176888	GSE48390
GSM1176889	GSE48390
GSM1176890	GSE48390
GSM1176891	GSE48390
GSM1176892	GSE48390
GSM1176893	GSE48390
GSM1176894	GSE48390
GSM1176895	GSE48390
GSM1176896	GSE48390
GSM1176897	GSE48390
GSM1176898	GSE48390
GSM1176899	GSE48390
GSM1176900	GSE48390
GSM1176901	GSE48390
GSM1176902	GSE48390
GSM1176903	GSE48390
GSM1176904	GSE48390
GSM1176905	GSE48390
GSM1176906	GSE48390
GSM1176907	GSE48390
GSM1176908	GSE48390
GSM1176909	GSE48390
GSM1176910	GSE48390
GSM1176911	GSE48390
GSM1176912	GSE48390
GSM1176913	GSE48390
GSM1176914	GSE48390
GSM1176915	GSE48390
GSM1176916	GSE48390
GSM1176917	GSE48390
GSM1176918	GSE48390
GSM1176919	GSE48390
GSM1176920	GSE48390
GSM1176921	GSE48390
GSM1176922	GSE48390
GSM1176923	GSE48390
GSM1176924	GSE48390
GSM1176925	GSE48390
GSM1176926	GSE48390
GSM1176927	GSE48390
GSM1176928	GSE48390
GSM1176929	GSE48390
GSM1176930	GSE48390
GSM1176931	GSE48390
GSM1176932	GSE48390
GSM1176933	GSE48390
GSM1176934	GSE48390
GSM1176935	GSE48390
[truncated: 1,242 more rows]
